# Supplementary material for: Genetic and Phenotypic Features of a Novel Acinetobacter Species, Strain A47, Isolated From the Clinical Setting
Source: Front Microbiol. 2019 Jun 18;10:1375. doi: 10.3389/fmicb.2019.01375 (PMC6591377; doi:10.3389/fmicb.2019.01375)
Supplement: TABLE S1 — List of 56 genomes used in the present study. [file Table_1.XLSX]

## Sheet: Hoja1
Supplementary Table 1
List of 56 genomes used in the present study. All sequences and annotation were downloaded from the GenBank assembly database on July 16, 2018.
Strain name	Assembly Acc. number
Acinetobacter_beijerinckii_ANC_3835	GCA_000368985.1
Acinetobacter_beijerinckii_CIP_110307	GCA_000369005.1
Acinetobacter_beijerinckii_GTC_14628	GCF_000931715.1
Acinetobacter_colistiniresistens_NIPH_1859	GCA_000369765.1
Acinetobacter_colistiniresistens_NIPH_2036	GCA_000413935.1
Acinetobacter_colistiniresistens_NR1165	GCF_003227755.1
Acinetobacter_gyllenbergii_CIP_110306	GCA_000413855.1
Acinetobacter_gyllenbergii_FMP01	GCA_001682515.1
Acinetobacter_gyllenbergii_GTC_14627	GCF_000931695.1
Acinetobacter_gyllenbergii_NIPH_230	GCA_000488195.1
Acinetobacter_haemolyticus_KCRI-45	GCF_900406805.1
Acinetobacter_parvus_CIP_108168	GCA_000368025.1
Acinetobacter_parvus_CM11	GCF_000962795.1
Acinetobacter_parvus_DSM_16617	GCF_000248155.1
Acinetobacter_parvus_GTC_3704	GCF_001485085.1
Acinetobacter_parvus_NIPH_1103	GCA_000368005.1
Acinetobacter_proteolyticus_ANC_3849	GCA_001753605.1
Acinetobacter_sp._A47	GCF_000805455.1
Acinetobacter_sp._AG1	GCA_001005525.1
Acinetobacter_sp._ANC_3862	GCA_000369565.1
Acinetobacter_sp._ANC_3880	GCA_000369845.1
Acinetobacter_sp._ANC_3929	GCA_000369405.1
Acinetobacter_sp._ANC_4105	GCA_000369485.1
Acinetobacter_sp._CIP_102082	GCA_000368365.1
Acinetobacter_sp._CIP_102129	GCA_000368305.1
Acinetobacter_sp._CIP_102143	GCA_000369865.1
Acinetobacter_sp._CIP_102159	GCA_000368285.1
Acinetobacter_sp._CIP_102529	GCA_000368325.1
Acinetobacter_sp._CIP_102637	GCA_000368425.1
Acinetobacter_sp._CIP_110321	GCA_000400715.1
Acinetobacter_sp._CIP_56.2	GCA_000368445.1
Acinetobacter_sp._CIP_64.2	GCA_000369645.1
Acinetobacter_sp._CIP_70.18	GCA_000369525.1
Acinetobacter_sp._CIP-A165_CIP_A165	GCA_000367985.1
Acinetobacter_sp._MN12	GCF_000764915.1
Acinetobacter_sp._NBRC_110496	GCF_000876115.1
Acinetobacter_sp._NCTC_7422	GCF_000248195.1
Acinetobacter_sp._neg1	GCA_000788125.1
Acinetobacter_sp._NIPH_1847	GCA_000369605.1
Acinetobacter_sp._NIPH_1867	GCA_000369545.1
Acinetobacter_sp._NIPH_2100	GCA_000369805.1
Acinetobacter_sp._NIPH_2168	GCA_000369705.1
Acinetobacter_sp._NIPH_236	GCA_000367965.1
Acinetobacter_sp._NIPH_284	GCA_000369425.1
Acinetobacter_sp._NIPH_298	GCA_000369505.1
Acinetobacter_sp._NIPH_3623	GCA_000369785.1
Acinetobacter_sp._NIPH_758	GCA_000368345.1
Acinetobacter_sp._NIPH_809	GCA_000367945.1
Acinetobacter_sp._NRRL_B-65365	GCA_001605865.1
Acinetobacter_sp._TG19627	GCF_000302415.1
Acinetobacter_sp._WCHA29	GCF_002165335.1
Acinetobacter_sp._WCHA39	GCF_002165385.1
Acinetobacter_sp._WCHA45	GCA_002165255.2
Acinetobacter_tjernbergiae_CIP_107465	GCA_000488175.1
Acinetobacter_tjernbergiae_DSM_14971 (SAMD00019899)	GCF_000759995.1
Acinetobacter_tjernbergiae_DSM_14971 (SAMN02440441)	GCF_000374425.1
