# Supplementary material for: Genetic and Phenotypic Features of a Novel Acinetobacter Species, Strain A47, Isolated From the Clinical Setting
Source: Front Microbiol. 2019 Jun 18;10:1375. doi: 10.3389/fmicb.2019.01375 (PMC6591377; doi:10.3389/fmicb.2019.01375)
Supplement: TABLE S2 — List of putative unique genes in Acinetobacter sp. 47. [file Table_2.xlsx]

## Sheet: Supplementary Table Y
Supplementary Table 2
List of putative unique genes in Acinetobacter sp. 47. Only genomes of the same phylogenetic group (see Supplementary Figure X) where considered in this analysis.
Cluster of genes, that is genes which are in the same contig at least no more than one gene appart, are indicated in grey boxes.
Code	Contig	Location	Annotation
eie.4	NZ_JSUS01000071.1	4574..4909	hypothetical protein
eie.91	NZ_JSUS01000071.1	complement(88550..89269)	hypothetical protein
eie.92	NZ_JSUS01000071.1	complement(89250..89906)	hypothetical protein
eie.95	NZ_JSUS01000071.1	complement(93851..94101)	hypothetical protein
eie.111	NZ_JSUS01000071.1	complement(112309..113568)	hypothetical protein
eie.112	NZ_JSUS01000071.1	complement(113540..114643)	hypothetical protein
eie.145	NZ_JSUS01000071.1	148673..149824	DNA (cytosine-5-)-methyltransferase
eie.146	NZ_JSUS01000071.1	149793..150803	hypothetical protein
eie.164	NZ_JSUS01000071.1	174046..174489	DUF2147 domain-containing protein
eie.171	NZ_JSUS01000071.1	complement(183064..184692)	NADP-dependent glyceraldehyde-3-phosphate dehydrogenase
eie.191	NZ_JSUS01000071.1	complement(208014..208229)	hypothetical protein
eie.193	NZ_JSUS01000071.1	complement(209994..210383)	hypothetical protein
eie.218	NZ_JSUS01000071.1	complement(240563..240976)	hypothetical protein
eie.224	NZ_JSUS01000071.1	<245970..246149	EamA family transporter
eie.225	NZ_JSUS01000071.1	246194..246569	EamA family transporter
eie.443	NZ_JSUS01000071.1	462068..462529	very short patch repair endonuclease
eie.444	NZ_JSUS01000071.1	complement(462563..463879)	hypothetical protein
eie.446	NZ_JSUS01000071.1	<465651..>465815	gamma-glutamylcyclotransferase
eie.450	NZ_JSUS01000071.1	468600..468851	hypothetical protein
eie.469	NZ_JSUS01000071.1	490327..491152	hypothetical protein
eie.514	NZ_JSUS01000071.1	539131..539602	hypothetical protein
eie.560	NZ_JSUS01000071.1	complement(588180..>588372)	hypothetical protein
eie.567	NZ_JSUS01000071.1	complement(593951..>594131)	hypothetical protein
eie.629	NZ_JSUS01000071.1	660112..660498	hypothetical protein
eie.630	NZ_JSUS01000049.1	complement(230..691)	hypothetical protein
eie.632	NZ_JSUS01000049.1	complement(2671..2961)	hypothetical protein
eie.634	NZ_JSUS01000049.1	complement(4412..4852)	hypothetical protein
eie.635	NZ_JSUS01000049.1	5116..5847	hypothetical protein
eie.636	NZ_JSUS01000049.1	6646..7461	hypothetical protein
eie.637	NZ_JSUS01000049.1	7527..8297	hypothetical protein
eie.641	NZ_JSUS01000049.1	11398..12633	aspartate aminotransferase family protein
eie.642	NZ_JSUS01000049.1	12633..13694	zinc-binding dehydrogenase
eie.643	NZ_JSUS01000049.1	13701..14342	HAD family phosphatase
eie.644	NZ_JSUS01000049.1	14750..15205	META domain-containing protein
eie.645	NZ_JSUS01000049.1	15913..17505	AMP-dependent synthetase
eie.648	NZ_JSUS01000049.1	21444..21674	hypothetical protein
eie.698	NZ_JSUS01000049.1	75619..76541	glyoxylate_hydroxypyruvate reductase A
eie.742	NZ_JSUS01000049.1	124245..>124428	hypothetical protein
eie.752	NZ_JSUS01000024.1	complement(10355..10660)	hypothetical protein
eie.776	NZ_JSUS01000024.1	35356..36597	hypothetical protein
eie.778	NZ_JSUS01000024.1	38453..38710	acyl carrier protein
eie.779	NZ_JSUS01000024.1	38713..39828	hypothetical protein
eie.780	NZ_JSUS01000024.1	39821..40333	hypothetical protein
eie.781	NZ_JSUS01000024.1	40323..41684	hypothetical protein
eie.782	NZ_JSUS01000024.1	41689..42375	thioesterase
eie.783	NZ_JSUS01000024.1	42376..43401	aldo_keto reductase
eie.784	NZ_JSUS01000024.1	43401..44126	hypothetical protein
eie.785	NZ_JSUS01000024.1	44130..45284	MFS transporter
eie.826	NZ_JSUS01000065.1	1335..1892	DUF4376 domain-containing protein
eie.827	NZ_JSUS01000065.1	1895..2728	hypothetical protein
eie.828	NZ_JSUS01000065.1	2764..3291	N-acetylmuramoyl-L-alanine amidase
eie.829	NZ_JSUS01000065.1	3272..3745	hypothetical protein
eie.830	NZ_JSUS01000065.1	complement(3742..4002)	hypothetical protein
eie.831	NZ_JSUS01000065.1	complement(4304..4549)	hypothetical protein
eie.832	NZ_JSUS01000065.1	complement(4549..5196)	hypothetical protein
eie.833	NZ_JSUS01000065.1	complement(5514..6335)	hypothetical protein
eie.834	NZ_JSUS01000065.1	complement(6339..6521)	hypothetical protein
eie.835	NZ_JSUS01000065.1	complement(6627..6923)	hypothetical protein
eie.836	NZ_JSUS01000065.1	complement(6976..7623)	hypothetical protein
eie.837	NZ_JSUS01000065.1	complement(7696..7953)	hypothetical protein
eie.838	NZ_JSUS01000065.1	8088..8702	ParA family protein
eie.839	NZ_JSUS01000065.1	8705..8950	hypothetical protein
eie.840	NZ_JSUS01000065.1	8940..9596	helix-turn-helix domain-containing protein
eie.841	NZ_JSUS01000065.1	9919..10104	hypothetical protein
eie.842	NZ_JSUS01000065.1	complement(10678..11055)	hypothetical protein
eie.843	NZ_JSUS01000065.1	complement(11055..11273)	hypothetical protein
eie.844	NZ_JSUS01000065.1	complement(11336..11602)	hypothetical protein
eie.845	NZ_JSUS01000065.1	complement(11977..12396)	hypothetical protein
eie.846	NZ_JSUS01000065.1	complement(12396..12743)	hypothetical protein
eie.847	NZ_JSUS01000065.1	complement(12904..13224)	hypothetical protein
eie.848	NZ_JSUS01000065.1	complement(13369..13704)	hypothetical protein
eie.849	NZ_JSUS01000065.1	complement(13756..13980)	hypothetical protein
eie.850	NZ_JSUS01000065.1	complement(14078..14392)	hypothetical protein
eie.851	NZ_JSUS01000065.1	complement(14566..17202)	DNA polymerase I
eie.852	NZ_JSUS01000065.1	complement(17210..17713)	hypothetical protein
eie.853	NZ_JSUS01000065.1	complement(17713..18951)	hypothetical protein
eie.854	NZ_JSUS01000065.1	complement(18965..20107)	hypothetical protein
eie.855	NZ_JSUS01000065.1	complement(20160..20564)	hypothetical protein
eie.856	NZ_JSUS01000065.1	complement(20561..21190)	hypothetical protein
eie.857	NZ_JSUS01000065.1	complement(21190..21624)	hypothetical protein
eie.858	NZ_JSUS01000065.1	complement(21621..22091)	hypothetical protein
eie.859	NZ_JSUS01000065.1	complement(22084..22596)	hypothetical protein
eie.860	NZ_JSUS01000065.1	complement(22740..23759)	hypothetical protein
eie.861	NZ_JSUS01000065.1	complement(23955..24371)	hypothetical protein
eie.862	NZ_JSUS01000065.1	complement(24617..25873)	hypothetical protein
eie.863	NZ_JSUS01000065.1	complement(26235..26510)	hypothetical protein
eie.864	NZ_JSUS01000065.1	complement(26514..27497)	hypothetical protein
eie.865	NZ_JSUS01000065.1	complement(27564..27881)	hypothetical protein
eie.866	NZ_JSUS01000065.1	complement(28051..28449)	hypothetical protein
eie.867	NZ_JSUS01000065.1	complement(29002..29202)	hypothetical protein
eie.868	NZ_JSUS01000065.1	complement(29268..29576)	hypothetical protein
eie.869	NZ_JSUS01000065.1	29819..30040	hypothetical protein
eie.870	NZ_JSUS01000065.1	30105..30800	hypothetical protein
eie.871	NZ_JSUS01000065.1	30844..32457	phage protein
eie.872	NZ_JSUS01000065.1	32467..33183	hypothetical protein
eie.873	NZ_JSUS01000065.1	33226..35439	hypothetical protein
eie.874	NZ_JSUS01000065.1	35540..35860	hypothetical protein
eie.875	NZ_JSUS01000065.1	35864..37063	hypothetical protein
eie.876	NZ_JSUS01000065.1	37079..38266	N4-gp56 family major capsid protein
eie.877	NZ_JSUS01000065.1	38357..38938	hypothetical protein
eie.878	NZ_JSUS01000065.1	38938..39381	hypothetical protein
eie.879	NZ_JSUS01000065.1	39386..40963	hypothetical protein
eie.880	NZ_JSUS01000065.1	41019..41213	hypothetical protein
eie.881	NZ_JSUS01000065.1	41217..43544	hypothetical protein
eie.882	NZ_JSUS01000065.1	43547..44068	hypothetical protein
eie.883	NZ_JSUS01000065.1	44071..45618	hypothetical protein
eie.884	NZ_JSUS01000065.1	45740..55876	hypothetical protein
eie.885	NZ_JSUS01000065.1	complement(56055..56753)	hypothetical protein
eie.886	NZ_JSUS01000065.1	complement(56863..57426)	hypothetical protein
eie.887	NZ_JSUS01000065.1	complement(57426..57797)	hypothetical protein
eie.888	NZ_JSUS01000065.1	complement(57863..58591)	hypothetical protein
eie.889	NZ_JSUS01000065.1	complement(58713..59459)	hypothetical protein
eie.890	NZ_JSUS01000065.1	complement(59534..61546)	hypothetical protein
eie.891	NZ_JSUS01000065.1	complement(61732..62715)	hypothetical protein
eie.892	NZ_JSUS01000065.1	complement(62727..63029)	hypothetical protein
eie.893	NZ_JSUS01000065.1	complement(63223..64953)	hypothetical protein
eie.894	NZ_JSUS01000065.1	complement(64946..65986)	hypothetical protein
eie.895	NZ_JSUS01000065.1	complement(66029..66778)	thymidylate synthase (FAD)
eie.896	NZ_JSUS01000065.1	66889..>74273	DUF1983 domain-containing protein
eie.898	NZ_JSUS01000016.1	complement(2255..2968)	hypothetical protein
eie.962	NZ_JSUS01000070.1	complement(7034..7297)	hypothetical protein
eie.1006	NZ_JSUS01000068.1	complement(478..660)	hypothetical protein
eie.1007	NZ_JSUS01000068.1	1054..1470	XRE family transcriptional regulator
eie.1008	NZ_JSUS01000068.1	1765..2355	site-specific integrase
eie.1009	NZ_JSUS01000068.1	2523..3200	partition protein
eie.1010	NZ_JSUS01000068.1	3197..3601	hypothetical protein
eie.1011	NZ_JSUS01000068.1	complement(3681..3971)	type II toxin-antitoxin system YafQ family toxin
eie.1012	NZ_JSUS01000068.1	complement(3955..4230)	type II toxin-antitoxin system antitoxin, RelB_DinJ family
eie.1013	NZ_JSUS01000068.1	complement(4644..5357)	RepB family plasmid replication initiator protein
eie.1016	NZ_JSUS01000068.1	complement(7582..8214)	hypothetical protein
eie.1017	NZ_JSUS01000068.1	complement(8198..8554)	hypothetical protein
eie.1018	NZ_JSUS01000068.1	complement(8560..19521)	hypothetical protein
eie.1019	NZ_JSUS01000068.1	complement(19761..20345)	tail assembly protein
eie.1020	NZ_JSUS01000068.1	complement(20339..21085)	tail protein
eie.1021	NZ_JSUS01000068.1	complement(21082..21777)	phage minor tail protein L
eie.1022	NZ_JSUS01000068.1	complement(21777..22103)	tail protein
eie.1023	NZ_JSUS01000068.1	complement(22166..27214)	hypothetical protein
eie.1024	NZ_JSUS01000068.1	complement(27219..27512)	hypothetical protein
eie.1025	NZ_JSUS01000068.1	complement(27551..27916)	hypothetical protein
eie.1026	NZ_JSUS01000068.1	complement(28012..28566)	hypothetical protein
eie.1027	NZ_JSUS01000068.1	complement(28872..29078)	hypothetical protein
eie.1028	NZ_JSUS01000068.1	complement(29075..29464)	hypothetical protein
eie.1029	NZ_JSUS01000051.1	<1..884	hypothetical protein
eie.1030	NZ_JSUS01000051.1	1463..2476	hypothetical protein
eie.1031	NZ_JSUS01000051.1	complement(2989..3390)	DoxX family protein
eie.1032	NZ_JSUS01000051.1	3499..4113	TetR_AcrR family transcriptional regulator
eie.1081	NZ_JSUS01000007.1	708..1043	hypothetical protein
eie.1082	NZ_JSUS01000007.1	complement(1783..2436)	hypothetical protein
eie.1083	NZ_JSUS01000007.1	complement(2526..3029)	hypothetical protein
eie.1084	NZ_JSUS01000007.1	complement(3107..3331)	hypothetical protein
eie.1085	NZ_JSUS01000007.1	3579..4634	hypothetical protein
eie.1090	NZ_JSUS01000007.1	7172..7645	hypothetical protein
eie.1091	NZ_JSUS01000007.1	8404..8967	hypothetical protein
eie.1092	NZ_JSUS01000057.1	<241..366	TetR family transcriptional regulator
eie.1172	NZ_JSUS01000032.1	88066..88245	hypothetical protein
eie.1200	NZ_JSUS01000032.1	complement(115285..116346)	hypothetical protein
eie.1337	NZ_JSUS01000032.1	243765..244127	DUF1311 domain-containing protein
eie.1341	NZ_JSUS01000032.1	246782..247234	META domain-containing protein
eie.1346	NZ_JSUS01000032.1	complement(249642..250820)	serine protease
eie.1347	NZ_JSUS01000032.1	251423..251869	hypothetical protein
eie.1351	NZ_JSUS01000032.1	complement(257231..257725)	hypothetical protein
eie.1352	NZ_JSUS01000032.1	257750..258123	hypothetical protein
eie.1357	NZ_JSUS01000032.1	261093..261266	lysozyme
eie.1360	NZ_JSUS01000032.1	265310..266332	hypothetical protein
eie.1384	NZ_JSUS01000032.1	<297756..297967	hypothetical protein
eie.1429	NZ_JSUS01000032.1	complement(355880..356092)	hypothetical protein
eie.1430	NZ_JSUS01000032.1	complement(356123..356547)	hypothetical protein
eie.1435	NZ_JSUS01000032.1	complement(358768..358951)	hypothetical protein
eie.1499	NZ_JSUS01000032.1	423262..423453	hypothetical protein
eie.1527	NZ_JSUS01000032.1	453086..453646	hypothetical protein
eie.1594	NZ_JSUS01000032.1	complement(527642..528964)	MFS transporter family glucose-6-phosphate receptor UhpC
eie.1595	NZ_JSUS01000032.1	complement(529020..529820)	phosphatase
eie.1596	NZ_JSUS01000032.1	530069..531364	DcaP-like protein
eie.1625	NZ_JSUS01000032.1	560779..560961	hypothetical protein
eie.1645	NZ_JSUS01000032.1	complement(575143..575343)	hypothetical protein
eie.1648	NZ_JSUS01000032.1	578083..578655	TetR_AcrR family transcriptional regulator
eie.1689	NZ_JSUS01000032.1	complement(620128..622164)	hypothetical protein
eie.1720	NZ_JSUS01000032.1	complement(651110..651319)	hypothetical protein
eie.1730	NZ_JSUS01000067.1	complement(<1..1630)	hypothetical protein
eie.1770	NZ_JSUS01000001.1	complement(45723..46178)	DUF523 domain-containing protein
eie.1799	NZ_JSUS01000001.1	77708..78478	hypothetical protein
eie.1808	NZ_JSUS01000001.1	complement(86510..86716)	hypothetical protein
eie.1810	NZ_JSUS01000001.1	88617..90331	amidohydrolase
eie.1812	NZ_JSUS01000001.1	91322..91519	hypothetical protein
eie.1822	NZ_JSUS01000001.1	104138..104576	aminoglycoside 6'-acetyltransferase
eie.1907	NZ_JSUS01000001.1	complement(217309..217617)	hypothetical protein
eie.1914	NZ_JSUS01000001.1	complement(220290..220925)	XRE family transcriptional regulator
eie.1915	NZ_JSUS01000001.1	221063..221299	hypothetical protein
eie.1916	NZ_JSUS01000001.1	221421..221687	hypothetical protein
eie.1919	NZ_JSUS01000001.1	224432..224767	hypothetical protein
eie.1920	NZ_JSUS01000001.1	224764..224943	hypothetical protein
eie.1925	NZ_JSUS01000001.1	227202..227519	hypothetical protein
eie.1935	NZ_JSUS01000001.1	235971..236924	phage capsid protein
eie.1936	NZ_JSUS01000001.1	236982..237578	hypothetical protein
eie.1939	NZ_JSUS01000001.1	238569..239105	hypothetical protein
eie.1946	NZ_JSUS01000001.1	246493..247119	hypothetical protein
eie.1954	NZ_JSUS01000001.1	260805..261350	DUF4376 domain-containing protein
eie.1958	NZ_JSUS01000001.1	complement(263677..263894)	hypothetical protein
eie.2043	NZ_JSUS01000001.1	complement(351356..351562)	hypothetical protein
eie.2054	NZ_JSUS01000001.1	357362..357559	hypothetical protein
eie.2061	NZ_JSUS01000001.1	360832..362154	terminase
eie.2068	NZ_JSUS01000001.1	367442..367855	hypothetical protein
eie.2076	NZ_JSUS01000001.1	371939..374185	phage tail tape measure protein, TP901 family, core region
eie.2077	NZ_JSUS01000001.1	374229..374933	hypothetical protein
eie.2085	NZ_JSUS01000001.1	379773..380558	hypothetical protein
eie.2086	NZ_JSUS01000001.1	380625..382205	hypothetical protein
eie.2087	NZ_JSUS01000001.1	382205..382921	hypothetical protein
eie.2092	NZ_JSUS01000001.1	complement(384871..385851)	HNH endonuclease
eie.2110	NZ_JSUS01000001.1	complement(403924..404142)	hypothetical protein
eie.2143	NZ_JSUS01000001.1	440130..440318	hypothetical protein
eie.2151	NZ_JSUS01000001.1	448935..449144	hypothetical protein
eie.2158	NZ_JSUS01000001.1	458319..458513	hypothetical protein
eie.2162	NZ_JSUS01000001.1	462731..463330	aromatic acid decarboxylase
eie.2163	NZ_JSUS01000001.1	463327..464826	UbiD family decarboxylase
eie.2164	NZ_JSUS01000001.1	464804..465283	MarR family transcriptional regulator
eie.2177	NZ_JSUS01000001.1	477068..477757	hypothetical protein
eie.2188	NZ_JSUS01000001.1	complement(485316..485576)	hypothetical protein
eie.2243	NZ_JSUS01000001.1	547949..548274	hypothetical protein
eie.2247	NZ_JSUS01000001.1	553547..>553765	hypothetical protein
eie.2267	NZ_JSUS01000047.1	141..>606	protease
eie.2268	NZ_JSUS01000056.1	24..494	hypothetical protein
eie.2283	NZ_JSUS01000064.1	complement(15636..16090)	hypothetical protein
eie.2289	NZ_JSUS01000064.1	complement(<19756..>20331)	hypothetical protein
eie.2293	NZ_JSUS01000064.1	complement(23631..24098)	hypothetical protein
eie.2439	NZ_JSUS01000064.1	191075..192262	RNA-directed DNA polymerase
eie.2440	NZ_JSUS01000064.1	192255..192962	hypothetical protein
eie.2501	NZ_JSUS01000064.1	complement(262120..262893)	membrane protein
eie.2502	NZ_JSUS01000064.1	complement(262956..266651)	hypothetical protein
eie.2711	NZ_JSUS01000064.1	487762..488379	hypothetical protein
eie.2733	NZ_JSUS01000064.1	509931..510479	chorismate mutase
eie.2736	NZ_JSUS01000018.1	complement(<1..>507)	hypothetical protein
eie.2737	NZ_JSUS01000022.1	<1..>478	hypothetical protein
eie.2738	NZ_JSUS01000014.1	complement(<1..442)	recombination protein RecR
eie.2739	NZ_JSUS01000061.1	complement(90..>462)	50S ribosomal protein L11
eie.2740	NZ_JSUS01000023.1	<1..>445	hypothetical protein
eie.2741	NZ_JSUS01000060.1	<1..356	hypothetical protein
eie.2795	NZ_JSUS01000012.1	49062..53036	hypothetical protein
eie.2810	NZ_JSUS01000012.1	complement(63494..64957)	hypothetical protein
eie.2829	NZ_JSUS01000012.1	<76682..77104	hypothetical protein
eie.2847	NZ_JSUS01000012.1	complement(99239..100602)	hypothetical protein
eie.2985	NZ_JSUS01000021.1	complement(191..>435)	hypothetical protein
eie.2986	NZ_JSUS01000050.1	<1..>372	homoserine O-acetyltransferase
eie.2987	NZ_JSUS01000059.1	complement(<1..>423)	non-ribosomal peptide synthetase module
eie.2988	NZ_JSUS01000046.1	complement(<1..>422)	multidrug transporter
eie.2989	NZ_JSUS01000034.1	<1..>421	mammalian cell entry protein
eie.2990	NZ_JSUS01000003.1	<1..>420	hypothetical protein
eie.2991	NZ_JSUS01000010.1	complement(<1..>420)	ion transporter
eie.2992	NZ_JSUS01000033.1	complement(<1..>164)	SAM-dependent methyltransferase
eie.3021	NZ_JSUS01000044.1	complement(<32248..32484)	hypothetical protein
eie.3036	NZ_JSUS01000044.1	49820..50128	hypothetical protein
eie.3073	NZ_JSUS01000044.1	98666..99888	magnesium transporter
eie.3102	NZ_JSUS01000044.1	complement(128733..128921)	hypothetical protein
eie.3150	NZ_JSUS01000044.1	177361..177887	O-acetyl-ADP-ribose deacetylase
eie.3162	NZ_JSUS01000044.1	189931..190143	ASCH domain-containing protein
eie.3180	NZ_JSUS01000044.1	203279..203551	hypothetical protein
eie.3198	NZ_JSUS01000011.1	complement(111..302)	hypothetical protein
eie.3199	NZ_JSUS01000011.1	265..>409	polyhydroxyalkanoate biosynthesis repressor PhaR
eie.3200	NZ_JSUS01000058.1	complement(<1..407)	(2Fe-2S)-binding protein
eie.3201	NZ_JSUS01000030.1	complement(54..>406)	tyrosine recombinase XerC
eie.3202	NZ_JSUS01000035.1	<1..>402	hypothetical protein
eie.3203	NZ_JSUS01000028.1	complement(<1..>399)	type II secretion system protein E
eie.3204	NZ_JSUS01000015.1	<6..347	thiamine phosphate synthase
eie.3205	NZ_JSUS01000063.1	161..>395	hypothetical protein
eie.3227	NZ_JSUS01000009.1	30662..30970	hypothetical protein
eie.3290	NZ_JSUS01000009.1	96024..96251	hypothetical protein
eie.3299	NZ_JSUS01000009.1	complement(108006..108238)	hypothetical protein
eie.3377	NZ_JSUS01000038.1	complement(<1..>393)	cytochrome-c peroxidase
eie.3378	NZ_JSUS01000020.1	complement(<1..>390)	DNA modification methylase
eie.3379	NZ_JSUS01000029.1	2..>390	kinase
eie.3380	NZ_JSUS01000026.1	220..>389	GntR family transcriptional regulator
eie.3381	NZ_JSUS01000031.1	complement(<1..367)	alkaline phosphatase
eie.3460	NZ_JSUS01000039.1	complement(84110..84658)	TetR_AcrR family transcriptional regulator
eie.3474	NZ_JSUS01000039.1	complement(116387..117241)	DUF2971 domain-containing protein
eie.3521	NZ_JSUS01000042.1	<1..>380	hypothetical protein
eie.3522	NZ_JSUS01000008.1	114..>380	hypothetical protein
eie.3523	NZ_JSUS01000041.1	complement(<1..>379)	dihydroorotase
eie.3526	NZ_JSUS01000066.1	<1..>243	hypothetical protein
eie.3531	NZ_JSUS01000027.1	complement(3425..>3538)	NUDIX hydrolase
eie.3583	NZ_JSUS01000027.1	complement(61279..61998)	hypothetical protein
eie.3599	NZ_JSUS01000027.1	complement(80583..81611)	hypothetical protein
eie.3663	NZ_JSUS01000027.1	143042..143908	hypothetical protein
