# Supplementary material for: Genetic and Phenotypic Features of a Novel Acinetobacter Species, Strain A47, Isolated From the Clinical Setting
Source: Front Microbiol. 2019 Jun 18;10:1375. doi: 10.3389/fmicb.2019.01375 (PMC6591377; doi:10.3389/fmicb.2019.01375)
Supplement: TABLE S3 — Two-way average nucleotide identity estimated among closely related genomes that belongs to the A47 strain monophylogenetic cluster. [file Table_3.XLSX]

## Sheet: Supplementary Table X
	Supplementary Table 3
	Two-way average nucleotide identity estimated among closely related genomes that belongs to the A47 strain monophylogenetic cluster. Strains considered from the same species are grouped in grey boxes, as indicated by the pairwise two-way ANI value estimation (strains displaying 95 or more identity at the nucleotide level are considered from the same species).
	Acinetobacter_sp._CIP_70.18_#GCA_000369525.1	ahp		99.94(0.61)	96.90(2.88)	97.20(2.93)	96.21(2.91)	93.72(3.24)	89.31(4.54)	88.48(4.12)	92.60(4.44)	92.18(4.36)	90.36(3.74)	90.38(3.75)	90.46(3.93)	90.32(3.78)	91.60(3.85)	91.63(3.93)	88.51(4.35)	88.39(4.36)	88.34(4.32)	88.33(4.28)	88.67(4.62)	88.49(4.54)	88.39(4.24)	86.82(4.43)	86.76(4.38)	86.77(4.27)	86.89(4.59)	86.79(4.31)	86.77(4.31)	85.15(4.08)	85.35(4.69)	85.29(4.71)	85.32(4.77)	85.68(5.10)	85.46(4.93)	85.38(4.85)	85.62(5.07)	85.02(4.59)	85.43(4.63)	85.13(4.47)	86.17(4.87)	86.10(4.82)	86.16(4.85)	86.84(5.29)	86.49(4.91)	86.45(5.03)	86.46(4.94)
	Acinetobacter_sp._TG19627_#GCF_000302415.1	ebp	99.94(0.61)		96.81(2.89)	97.14(2.94)	96.15(2.88)	93.56(3.26)	89.30(4.50)	88.42(4.03)	92.54(4.44)	92.10(4.33)	90.34(3.69)	90.29(3.73)	90.44(3.90)	90.22(3.72)	91.52(3.86)	91.59(3.90)	88.28(4.36)	88.36(4.33)	88.27(4.24)	88.25(4.29)	88.51(4.56)	88.51(4.48)	88.24(4.11)	86.71(4.36)	86.66(4.28)	86.70(4.21)	86.89(4.51)	86.73(4.20)	86.67(4.22)	85.04(4.04)	85.29(4.68)	85.24(4.68)	85.29(4.67)	85.58(4.94)	85.40(4.76)	85.30(4.72)	85.51(5.02)	85.04(4.56)	85.16(4.48)	85.11(4.40)	86.00(4.72)	86.01(4.73)	86.13(4.72)	86.72(5.21)	86.36(4.87)	86.28(4.87)	86.19(4.85)
	Acinetobacter_sp._ANC_3880_#GCA_000369845.1	aif	96.90(2.88)	96.81(2.89)		96.88(2.86)	96.20(2.88)	93.68(3.24)	89.16(4.23)	88.56(4.12)	92.55(4.45)	92.31(4.37)	90.42(3.75)	90.36(3.76)	90.50(3.87)	90.31(3.74)	91.49(3.85)	91.54(3.89)	88.07(4.10)	88.10(4.05)	88.09(4.07)	88.12(4.08)	88.30(4.23)	88.18(4.19)	88.21(4.04)	86.64(4.35)	86.75(4.33)	86.72(4.27)	86.73(4.28)	86.87(4.31)	86.73(4.32)	85.06(4.10)	85.17(4.42)	85.22(4.50)	85.29(4.52)	85.31(4.58)	85.39(4.71)	85.42(4.64)	85.49(4.73)	85.12(4.42)	85.30(4.49)	85.19(4.47)	85.98(4.65)	85.91(4.65)	85.97(4.66)	86.40(4.94)	86.35(4.84)	86.34(4.90)	86.45(4.96)
	Acinetobacter_sp._MN12_#GCF_000764915.1	efq	97.20(2.93)	97.14(2.94)	96.88(2.86)		96.24(2.84)	93.77(3.24)	89.11(4.23)	88.51(4.15)	92.78(4.35)	92.35(4.31)	90.34(3.76)	90.38(3.77)	90.49(3.94)	90.24(3.76)	91.70(3.92)	91.64(3.98)	88.12(4.14)	88.09(4.13)	88.08(4.10)	88.12(4.14)	88.26(4.22)	88.45(4.36)	88.19(4.06)	86.75(4.46)	86.66(4.38)	86.69(4.24)	86.73(4.24)	86.76(4.28)	86.74(4.34)	85.06(4.12)	85.16(4.57)	85.18(4.52)	85.21(4.63)	85.27(4.75)	85.17(4.68)	85.18(4.57)	85.17(4.55)	85.01(4.43)	85.22(4.57)	85.23(4.64)	85.86(4.64)	85.84(4.66)	85.80(4.64)	86.51(4.93)	86.22(4.80)	86.38(4.90)	86.39(4.91)
	Acinetobacter_sp._CIP_56.2_#GCA_000368445.1	afn	96.21(2.91)	96.15(2.88)	96.20(2.88)	96.24(2.84)		93.68(3.28)	89.24(4.39)	88.55(4.12)	92.54(4.41)	92.34(4.36)	90.32(3.68)	90.34(3.74)	90.33(3.73)	90.22(3.67)	91.58(3.82)	91.52(3.79)	88.30(4.35)	88.25(4.33)	88.07(4.18)	88.18(4.19)	88.23(4.21)	88.17(4.19)	88.43(4.20)	86.60(4.27)	86.82(4.36)	86.59(4.23)	86.84(4.59)	86.68(4.31)	86.68(4.37)	85.06(4.12)	85.03(4.35)	84.94(4.34)	85.09(4.47)	85.23(4.61)	85.00(4.53)	85.06(4.47)	85.13(4.49)	84.86(4.27)	85.02(4.44)	85.03(4.32)	86.05(4.78)	86.09(4.75)	86.04(4.75)	86.71(5.35)	86.40(4.97)	86.37(4.90)	86.55(4.93)
	Acinetobacter_sp._CIP_110321_#GCA_000400715.1	aim	93.72(3.24)	93.56(3.26)	93.68(3.24)	93.77(3.24)	93.68(3.28)		89.21(4.39)	88.54(4.16)	91.63(4.17)	91.59(4.28)	90.31(3.74)	90.29(3.74)	90.29(3.74)	90.22(3.66)	91.30(3.89)	91.33(3.80)	88.09(3.98)	88.15(3.93)	88.17(4.02)	88.18(4.01)	88.35(4.18)	88.24(4.10)	88.37(4.04)	86.51(4.25)	86.70(4.30)	86.58(4.17)	86.64(4.23)	86.73(4.25)	86.77(4.28)	85.05(3.98)	85.07(4.38)	85.06(4.40)	85.14(4.50)	85.31(4.70)	85.20(4.52)	85.16(4.45)	85.17(4.48)	85.16(4.58)	85.24(4.45)	85.18(4.52)	86.17(4.96)	86.16(4.96)	86.20(4.98)	86.15(4.66)	86.30(4.88)	86.38(4.83)	86.17(4.75)
	Acinetobacter_sp._ANC_3929_#GCA_000369405.1	ahj	89.31(4.54)	89.30(4.50)	89.16(4.23)	89.11(4.23)	89.24(4.39)	89.21(4.39)		93.91(3.26)	90.73(4.04)	90.81(4.03)	87.63(3.92)	87.71(3.91)	87.82(4.03)	87.70(3.91)	87.65(3.95)	87.81(4.04)	87.16(4.42)	87.13(4.37)	87.21(4.42)	87.20(4.38)	87.56(4.77)	87.32(4.47)	87.35(4.37)	86.40(4.22)	86.30(4.17)	87.43(4.42)	87.65(4.66)	87.53(4.42)	87.45(4.42)	84.97(3.99)	85.05(4.40)	85.05(4.38)	85.02(4.39)	85.03(4.50)	85.06(4.44)	84.98(4.44)	85.03(4.49)	85.06(4.39)	85.04(4.40)	84.94(4.36)	85.68(4.43)	85.70(4.41)	85.72(4.45)	86.21(4.99)	85.96(4.61)	86.04(4.78)	85.89(4.62)
	Acinetobacter_sp._NIPH_2100_#GCA_000369805.1	aid	88.48(4.12)	88.42(4.03)	88.56(4.12)	88.51(4.15)	88.55(4.12)	88.54(4.16)	93.91(3.26)		89.93(4.03)	90.14(4.00)	87.46(3.96)	87.54(4.00)	87.60(4.01)	87.53(4.02)	87.41(4.03)	87.43(3.99)	86.86(4.11)	86.75(4.03)	86.82(3.97)	86.73(3.99)	86.90(4.07)	86.86(4.00)	87.01(4.08)	86.29(4.10)	86.42(4.21)	87.45(4.40)	87.55(4.51)	87.72(4.58)	87.52(4.50)	84.88(4.02)	84.97(4.09)	84.94(4.15)	85.01(4.27)	85.14(4.35)	84.95(4.18)	85.01(4.22)	85.04(4.34)	84.98(4.14)	84.98(4.17)	85.03(4.16)	85.52(4.14)	85.57(4.15)	85.55(4.16)	86.06(4.64)	85.89(4.58)	86.01(4.69)	86.14(4.62)
	Acinetobacter_sp._ANC_4105_#GCA_000369485.1	ahn	92.60(4.44)	92.54(4.44)	92.55(4.45)	92.78(4.35)	92.54(4.41)	91.63(4.17)	90.73(4.04)	89.93(4.03)		95.94(2.65)	88.66(3.91)	88.65(3.96)	88.72(3.97)	88.68(3.94)	89.49(4.18)	89.46(4.15)	87.42(4.03)	87.42(3.99)	87.43(3.98)	87.36(3.96)	87.47(4.04)	87.45(4.02)	87.60(4.03)	86.55(4.27)	86.76(4.38)	86.91(4.27)	86.90(4.30)	87.13(4.34)	87.46(4.83)	84.99(4.05)	85.03(4.30)	85.00(4.33)	85.21(4.43)	85.08(4.44)	85.02(4.39)	85.12(4.42)	85.19(4.39)	84.95(4.14)	85.13(4.37)	84.97(4.22)	85.80(4.32)	85.78(4.31)	85.79(4.33)	85.95(4.60)	85.99(4.61)	85.90(4.62)	85.97(4.60)
	Acinetobacter_sp._NIPH_1867_#GCA_000369545.1	ahq	92.18(4.36)	92.10(4.33)	92.31(4.37)	92.35(4.31)	92.34(4.36)	91.59(4.28)	90.81(4.03)	90.14(4.00)	95.94(2.65)		88.52(3.97)	88.56(3.96)	88.52(3.98)	88.59(3.94)	89.36(4.24)	89.29(4.13)	87.38(4.09)	87.43(4.11)	87.30(4.01)	87.30(4.00)	87.40(4.02)	87.35(3.97)	87.58(4.04)	86.51(4.23)	86.64(4.29)	86.75(4.18)	86.76(4.25)	86.89(4.24)	86.81(4.28)	85.04(4.01)	85.08(4.27)	85.07(4.25)	85.18(4.41)	85.19(4.42)	85.12(4.36)	85.11(4.38)	85.18(4.36)	84.93(4.23)	85.05(4.37)	84.98(4.18)	85.95(4.50)	86.01(4.48)	85.97(4.46)	86.19(4.76)	86.07(4.63)	86.21(4.80)	86.29(4.83)
	Acinetobacter_gyllenbergii_CIP_110306_#GCA_000413855.1	aio	90.36(3.74)	90.34(3.69)	90.42(3.75)	90.34(3.76)	90.32(3.68)	90.31(3.74)	87.63(3.92)	87.46(3.96)	88.66(3.91)	88.52(3.97)		100.00(0.05)	98.93(1.97)	98.18(2.22)	91.85(3.62)	91.94(3.62)	89.08(4.17)	89.08(4.16)	89.22(4.24)	89.20(4.28)	89.37(4.32)	89.46(4.43)	89.52(4.39)	86.29(4.25)	86.47(4.24)	86.67(4.31)	86.57(4.38)	86.62(4.31)	86.64(4.35)	85.04(4.09)	85.13(4.43)	84.99(4.38)	85.05(4.47)	85.17(4.52)	85.12(4.44)	85.15(4.39)	85.03(4.41)	85.02(4.41)	85.05(4.20)	84.96(4.31)	85.34(4.23)	85.47(4.28)	85.33(4.29)	86.35(4.96)	86.49(5.15)	86.12(4.95)	86.26(4.93)
	Acinetobacter_gyllenbergii_GTC_14627_#GCF_000931695.1	eji	90.38(3.75)	90.29(3.73)	90.36(3.76)	90.38(3.77)	90.34(3.74)	90.29(3.74)	87.71(3.91)	87.54(4.00)	88.65(3.96)	88.56(3.96)	100.00(0.05)		98.92(1.99)	98.18(2.21)	91.88(3.64)	91.89(3.64)	89.05(4.20)	89.13(4.15)	89.26(4.25)	89.29(4.29)	89.34(4.37)	89.43(4.43)	89.64(4.36)	86.50(4.26)	86.48(4.27)	86.62(4.36)	86.54(4.35)	86.69(4.30)	86.68(4.33)	85.07(4.08)	85.18(4.47)	85.07(4.43)	85.15(4.47)	85.21(4.46)	85.17(4.48)	85.16(4.43)	85.15(4.47)	85.12(4.50)	85.08(4.28)	85.14(4.38)	85.39(4.29)	85.42(4.30)	85.42(4.25)	86.39(5.04)	86.48(5.13)	86.29(5.01)	86.24(4.99)
	Acinetobacter_gyllenbergii_NIPH_230_#GCA_000488195.1	aji	90.46(3.93)	90.44(3.90)	90.50(3.87)	90.49(3.94)	90.33(3.73)	90.29(3.74)	87.82(4.03)	87.60(4.01)	88.72(3.97)	88.52(3.98)	98.93(1.97)	98.92(1.99)		98.19(2.23)	91.89(3.66)	91.83(3.69)	89.07(4.24)	89.12(4.16)	89.51(4.46)	89.25(4.21)	89.62(4.52)	89.53(4.50)	89.75(4.50)	86.52(4.41)	86.45(4.34)	86.65(4.37)	86.60(4.38)	86.68(4.36)	86.63(4.32)	85.18(4.30)	85.19(4.53)	85.20(4.56)	85.37(4.66)	85.48(4.82)	85.39(4.73)	85.40(4.80)	85.58(4.94)	85.01(4.44)	85.30(4.52)	85.39(4.58)	85.47(4.35)	85.43(4.31)	85.46(4.35)	86.40(5.06)	86.33(5.07)	86.23(5.00)	86.38(5.05)
	Acinetobacter_gyllenbergii_FMP01_#GCA_001682515.1	cfl	90.32(3.78)	90.22(3.72)	90.31(3.74)	90.24(3.76)	90.22(3.67)	90.22(3.66)	87.70(3.91)	87.53(4.02)	88.68(3.94)	88.59(3.94)	98.18(2.22)	98.18(2.21)	98.19(2.23)		91.65(3.52)	91.73(3.61)	89.00(4.16)	89.05(4.11)	89.09(4.16)	89.08(4.13)	89.32(4.32)	89.32(4.30)	89.59(4.36)	86.42(4.27)	86.45(4.25)	86.65(4.30)	86.62(4.35)	86.65(4.28)	86.58(4.32)	85.10(4.10)	84.98(4.35)	84.92(4.39)	84.98(4.39)	85.00(4.30)	84.96(4.36)	85.04(4.34)	85.02(4.38)	84.96(4.25)	85.03(4.23)	85.00(4.30)	85.35(4.26)	85.38(4.25)	85.39(4.26)	86.29(5.06)	86.39(5.02)	86.22(4.95)	86.36(5.07)
	Acinetobacter_sp._NIPH_809_#GCA_000367945.1	aeo	91.60(3.85)	91.52(3.86)	91.49(3.85)	91.70(3.92)	91.58(3.82)	91.30(3.89)	87.65(3.95)	87.41(4.03)	89.49(4.18)	89.36(4.24)	91.85(3.62)	91.88(3.64)	91.89(3.66)	91.65(3.52)		98.06(2.30)	88.83(4.29)	88.86(4.26)	88.63(4.13)	88.65(4.10)	88.58(4.07)	88.59(4.06)	88.71(4.08)	87.01(4.53)	86.94(4.54)	86.71(4.33)	86.71(4.36)	86.68(4.37)	86.81(4.47)	85.17(4.33)	85.07(4.31)	85.08(4.33)	85.13(4.36)	85.16(4.51)	85.22(4.44)	85.22(4.47)	85.16(4.50)	85.19(4.51)	85.16(4.38)	84.99(4.35)	85.63(4.57)	85.66(4.57)	85.70(4.59)	86.43(4.93)	86.32(4.90)	86.37(4.96)	86.33(4.94)
	Acinetobacter_proteolyticus_ANC_3849_#GCA_001753605.1	chy	91.63(3.93)	91.59(3.90)	91.54(3.89)	91.64(3.98)	91.52(3.79)	91.33(3.80)	87.81(4.04)	87.43(3.99)	89.46(4.15)	89.29(4.13)	91.94(3.62)	91.89(3.64)	91.83(3.69)	91.73(3.61)	98.06(2.30)		88.84(4.29)	88.76(4.25)	88.96(4.33)	88.84(4.17)	88.62(4.12)	88.65(4.13)	88.68(3.99)	87.19(4.83)	86.89(4.51)	86.70(4.30)	86.64(4.31)	86.70(4.30)	86.73(4.40)	85.51(4.29)	85.09(4.42)	85.16(4.49)	85.08(4.47)	85.35(4.68)	85.32(4.71)	85.47(4.73)	85.73(5.23)	85.36(4.83)	85.28(4.51)	85.11(4.48)	85.47(4.38)	85.40(4.31)	85.54(4.38)	86.21(4.71)	86.35(4.94)	86.36(5.04)	86.13(4.70)
	Acinetobacter_sp._CIP_64.2_#GCA_000369645.1	ahv	88.51(4.35)	88.28(4.36)	88.07(4.10)	88.12(4.14)	88.30(4.35)	88.09(3.98)	87.16(4.42)	86.86(4.11)	87.42(4.03)	87.38(4.09)	89.08(4.17)	89.05(4.20)	89.07(4.24)	89.00(4.16)	88.83(4.29)	88.84(4.29)		99.99(0.07)	98.74(2.04)	98.61(2.14)	95.22(3.17)	95.73(3.43)	95.27(2.99)	86.46(4.38)	86.55(4.39)	86.64(4.37)	87.00(4.71)	86.72(4.40)	86.67(4.46)	85.24(4.16)	84.79(4.29)	84.82(4.36)	84.91(4.47)	85.29(4.76)	85.13(4.63)	85.09(4.56)	85.29(4.86)	84.98(4.47)	85.03(4.51)	85.04(4.51)	85.58(4.60)	85.56(4.59)	85.53(4.60)	86.36(5.34)	86.09(5.06)	85.89(5.00)	86.11(4.94)
	Acinetobacter_sp._NCTC_7422_#GCF_000248195.1	dyy	88.39(4.36)	88.36(4.33)	88.10(4.05)	88.09(4.13)	88.25(4.33)	88.15(3.93)	87.13(4.37)	86.75(4.03)	87.42(3.99)	87.43(4.11)	89.08(4.16)	89.13(4.15)	89.12(4.16)	89.05(4.11)	88.86(4.26)	88.76(4.25)	99.99(0.07)		98.71(2.14)	98.58(2.18)	95.28(3.11)	95.69(3.42)	95.27(2.96)	86.40(4.36)	86.50(4.34)	86.63(4.32)	87.06(4.72)	86.63(4.38)	86.57(4.42)	85.20(4.19)	84.80(4.38)	84.79(4.37)	84.80(4.38)	85.17(4.68)	84.99(4.57)	85.05(4.56)	85.27(4.86)	85.01(4.51)	84.96(4.46)	84.87(4.47)	85.54(4.57)	85.58(4.61)	85.55(4.59)	86.27(5.33)	85.98(4.98)	85.89(5.00)	85.96(4.81)
	Acinetobacter_sp._NBRC_110496_#GCF_000876115.1	ejf	88.34(4.32)	88.27(4.24)	88.09(4.07)	88.08(4.10)	88.07(4.18)	88.17(4.02)	87.21(4.42)	86.82(3.97)	87.43(3.98)	87.30(4.01)	89.22(4.24)	89.26(4.25)	89.51(4.46)	89.09(4.16)	88.63(4.13)	88.96(4.33)	98.74(2.04)	98.71(2.14)		99.85(0.70)	95.60(3.28)	95.84(3.39)	95.50(3.00)	86.54(4.44)	86.43(4.25)	86.70(4.35)	86.91(4.66)	86.56(4.32)	86.57(4.39)	85.27(4.21)	85.20(4.85)	85.21(4.80)	85.21(4.83)	85.49(5.04)	85.31(4.97)	85.47(5.08)	85.91(5.47)	85.30(4.91)	85.14(4.73)	85.07(4.52)	85.53(4.49)	85.50(4.47)	85.48(4.50)	86.14(5.10)	85.81(4.66)	85.76(4.90)	85.87(4.73)
	Acinetobacter_colistiniresistens_NR1165_#GCF_003227755.1	etw	88.33(4.28)	88.25(4.29)	88.12(4.08)	88.12(4.14)	88.18(4.19)	88.18(4.01)	87.20(4.38)	86.73(3.99)	87.36(3.96)	87.30(4.00)	89.20(4.28)	89.29(4.29)	89.25(4.21)	89.08(4.13)	88.65(4.10)	88.84(4.17)	98.61(2.14)	98.58(2.18)	99.85(0.70)		95.56(3.26)	95.84(3.35)	95.50(3.01)	86.48(4.42)	86.36(4.29)	86.56(4.30)	86.87(4.67)	86.60(4.33)	86.49(4.40)	85.20(4.12)	85.14(4.68)	85.13(4.71)	85.15(4.67)	85.45(4.98)	85.32(4.90)	85.32(4.80)	85.46(5.10)	85.06(4.63)	85.08(4.61)	85.09(4.50)	85.51(4.52)	85.45(4.50)	85.52(4.54)	86.16(5.11)	85.78(4.64)	85.78(4.86)	85.93(4.73)
	Acinetobacter_colistiniresistens_NIPH_2036_#GCA_000413935.1	ais	88.67(4.62)	88.51(4.56)	88.30(4.23)	88.26(4.22)	88.23(4.21)	88.35(4.18)	87.56(4.77)	86.90(4.07)	87.47(4.04)	87.40(4.02)	89.37(4.32)	89.34(4.37)	89.62(4.52)	89.32(4.32)	88.58(4.07)	88.62(4.12)	95.22(3.17)	95.28(3.11)	95.60(3.28)	95.56(3.26)		99.59(1.56)	97.26(2.63)	86.50(4.47)	86.36(4.32)	86.52(4.29)	86.76(4.66)	86.52(4.36)	86.55(4.33)	85.23(4.21)	85.31(4.67)	85.17(4.65)	85.24(4.67)	85.39(4.88)	85.98(5.55)	85.84(5.37)	85.57(5.13)	84.97(4.43)	85.41(4.95)	85.15(4.54)	85.64(4.50)	85.68(4.53)	85.68(4.53)	86.55(5.38)	86.24(5.05)	85.92(4.84)	86.25(4.99)
	Acinetobacter_haemolyticus_KCRI-45_#GCF_900406805.1	eyl	88.49(4.54)	88.51(4.48)	88.18(4.19)	88.45(4.36)	88.17(4.19)	88.24(4.10)	87.32(4.47)	86.86(4.00)	87.45(4.02)	87.35(3.97)	89.46(4.43)	89.43(4.43)	89.53(4.50)	89.32(4.30)	88.59(4.06)	88.65(4.13)	95.73(3.43)	95.69(3.42)	95.84(3.39)	95.84(3.35)	99.59(1.56)		97.11(2.74)	86.46(4.43)	86.37(4.31)	86.55(4.27)	86.74(4.61)	86.53(4.30)	86.54(4.34)	85.15(4.16)	85.41(4.89)	85.33(4.90)	85.37(4.83)	85.57(5.13)	85.50(5.03)	85.58(4.92)	85.30(4.79)	85.12(4.53)	85.65(5.22)	85.38(4.78)	85.54(4.44)	85.60(4.43)	85.56(4.44)	86.44(5.23)	86.25(4.99)	85.89(4.91)	86.21(4.98)
	Acinetobacter_colistiniresistens_NIPH_1859_#GCA_000369765.1	aib	88.39(4.24)	88.24(4.11)	88.21(4.04)	88.19(4.06)	88.43(4.20)	88.37(4.04)	87.35(4.37)	87.01(4.08)	87.60(4.03)	87.58(4.04)	89.52(4.39)	89.64(4.36)	89.75(4.50)	89.59(4.36)	88.71(4.08)	88.68(3.99)	95.27(2.99)	95.27(2.96)	95.50(3.00)	95.50(3.01)	97.26(2.63)	97.11(2.74)		86.36(4.30)	86.49(4.37)	86.49(4.33)	86.78(4.67)	86.70(4.45)	86.67(4.49)	85.13(4.13)	84.94(4.32)	84.86(4.23)	85.05(4.43)	85.20(4.67)	85.11(4.64)	85.11(4.58)	85.17(4.66)	84.81(4.22)	85.03(4.51)	84.82(4.23)	85.58(4.47)	85.59(4.44)	85.61(4.46)	86.21(5.13)	85.87(4.74)	85.76(4.75)	85.98(4.89)
	Acinetobacter_sp._NIPH_1847_#GCA_000369605.1	aht	86.82(4.43)	86.71(4.36)	86.64(4.35)	86.75(4.46)	86.60(4.27)	86.51(4.25)	86.40(4.22)	86.29(4.10)	86.55(4.27)	86.51(4.23)	86.29(4.25)	86.50(4.26)	86.52(4.41)	86.42(4.27)	87.01(4.53)	87.19(4.83)	86.46(4.38)	86.40(4.36)	86.54(4.44)	86.48(4.42)	86.50(4.47)	86.46(4.43)	86.36(4.30)		96.98(2.37)	90.29(3.80)	90.26(3.84)	90.32(3.83)	90.35(3.80)	88.22(4.00)	84.84(4.39)	84.84(4.33)	84.91(4.43)	84.96(4.40)	84.78(4.39)	84.89(4.41)	84.97(4.38)	84.78(4.26)	84.87(4.37)	84.91(4.34)	84.71(4.37)	84.62(4.35)	84.69(4.35)	84.89(4.45)	85.06(4.67)	84.90(4.67)	85.08(4.66)
	Acinetobacter_sp._NIPH_3623_#GCA_000369785.1	aic	86.76(4.38)	86.66(4.28)	86.75(4.33)	86.66(4.38)	86.82(4.36)	86.70(4.30)	86.30(4.17)	86.42(4.21)	86.76(4.38)	86.64(4.29)	86.47(4.24)	86.48(4.27)	86.45(4.34)	86.45(4.25)	86.94(4.54)	86.89(4.51)	86.55(4.39)	86.50(4.34)	86.43(4.25)	86.36(4.29)	86.36(4.32)	86.37(4.31)	86.49(4.37)	96.98(2.37)		90.46(3.87)	90.39(3.92)	90.51(3.90)	90.55(3.93)	88.11(4.00)	84.72(4.05)	84.73(4.15)	84.98(4.38)	84.93(4.27)	84.86(4.32)	84.89(4.18)	84.95(4.27)	84.65(4.11)	84.79(4.24)	84.78(4.14)	84.65(4.33)	84.61(4.30)	84.70(4.35)	84.97(4.59)	84.99(4.62)	84.90(4.68)	85.08(4.65)
	Acinetobacter_sp._neg1_#GCA_000788125.1	bfe	86.77(4.27)	86.70(4.21)	86.72(4.27)	86.69(4.24)	86.59(4.23)	86.58(4.17)	87.43(4.42)	87.45(4.40)	86.91(4.27)	86.75(4.18)	86.67(4.31)	86.62(4.36)	86.65(4.37)	86.65(4.30)	86.71(4.33)	86.70(4.30)	86.64(4.37)	86.63(4.32)	86.70(4.35)	86.56(4.30)	86.52(4.29)	86.55(4.27)	86.49(4.33)	90.29(3.80)	90.46(3.87)		97.48(1.65)	97.50(1.56)	97.46(1.73)	86.82(3.70)	84.95(4.16)	84.93(4.12)	84.98(4.13)	84.93(4.14)	84.95(4.18)	84.96(4.13)	84.94(4.13)	84.89(4.17)	84.90(4.08)	84.84(4.09)	85.15(4.26)	85.17(4.25)	85.14(4.21)	85.48(4.63)	85.37(4.57)	85.20(4.50)	85.38(4.54)
	Acinetobacter_sp._NRRL_B-65365_#GCA_001605865.1	bwr	86.89(4.59)	86.89(4.51)	86.73(4.28)	86.73(4.24)	86.84(4.59)	86.64(4.23)	87.65(4.66)	87.55(4.51)	86.90(4.30)	86.76(4.25)	86.57(4.38)	86.54(4.35)	86.60(4.38)	86.62(4.35)	86.71(4.36)	86.64(4.31)	87.00(4.71)	87.06(4.72)	86.91(4.66)	86.87(4.67)	86.76(4.66)	86.74(4.61)	86.78(4.67)	90.26(3.84)	90.39(3.92)	97.48(1.65)		97.45(1.64)	97.43(1.74)	86.85(3.79)	84.95(4.22)	84.93(4.22)	84.99(4.23)	84.86(4.23)	84.89(4.18)	84.96(4.21)	85.01(4.22)	84.92(4.23)	84.95(4.16)	84.94(4.15)	85.23(4.50)	85.20(4.49)	85.23(4.47)	85.79(5.17)	85.48(4.52)	85.40(4.54)	85.43(4.62)
	Acinetobacter_sp._NIPH_2168_#GCA_000369705.1	ahy	86.79(4.31)	86.73(4.20)	86.87(4.31)	86.76(4.28)	86.68(4.31)	86.73(4.25)	87.53(4.42)	87.72(4.58)	87.13(4.34)	86.89(4.24)	86.62(4.31)	86.69(4.30)	86.68(4.36)	86.65(4.28)	86.68(4.37)	86.70(4.30)	86.72(4.40)	86.63(4.38)	86.56(4.32)	86.60(4.33)	86.52(4.36)	86.53(4.30)	86.70(4.45)	90.32(3.83)	90.51(3.90)	97.50(1.56)	97.45(1.64)		97.42(1.69)	86.93(3.77)	84.95(4.22)	85.05(4.21)	85.07(4.31)	85.14(4.41)	85.06(4.34)	85.08(4.35)	85.08(4.36)	84.85(4.15)	85.06(4.28)	84.97(4.23)	85.02(4.18)	85.01(4.20)	85.02(4.20)	85.51(4.65)	85.46(4.52)	85.42(4.63)	85.51(4.68)
	Acinetobacter_sp._NIPH_758_#GCA_000368345.1	afi	86.77(4.31)	86.67(4.22)	86.73(4.32)	86.74(4.34)	86.68(4.37)	86.77(4.28)	87.45(4.42)	87.52(4.50)	87.46(4.83)	86.81(4.28)	86.64(4.35)	86.68(4.33)	86.63(4.32)	86.58(4.32)	86.81(4.47)	86.73(4.40)	86.67(4.46)	86.57(4.42)	86.57(4.39)	86.49(4.40)	86.55(4.33)	86.54(4.34)	86.67(4.49)	90.35(3.80)	90.55(3.93)	97.46(1.73)	97.43(1.74)	97.42(1.69)		86.82(3.77)	84.94(4.22)	84.95(4.18)	85.05(4.36)	85.09(4.42)	84.97(4.38)	85.04(4.34)	85.04(4.35)	84.91(4.22)	84.92(4.25)	84.97(4.25)	85.12(4.19)	85.11(4.17)	85.06(4.20)	85.53(4.64)	85.54(4.54)	85.53(4.66)	85.41(4.58)
	Acinetobacter_sp._A47_#GCF_000805455.1	eie	85.15(4.08)	85.04(4.04)	85.06(4.10)	85.06(4.12)	85.06(4.12)	85.05(3.98)	84.97(3.99)	84.88(4.02)	84.99(4.05)	85.04(4.01)	85.04(4.09)	85.07(4.08)	85.18(4.30)	85.10(4.10)	85.17(4.33)	85.51(4.29)	85.24(4.16)	85.20(4.19)	85.27(4.21)	85.20(4.12)	85.23(4.21)	85.15(4.16)	85.13(4.13)	88.22(4.00)	88.11(4.00)	86.82(3.70)	86.85(3.79)	86.93(3.77)	86.82(3.77)		84.14(4.10)	84.06(4.06)	84.19(4.10)	84.14(4.02)	84.30(4.27)	84.33(4.28)	84.29(4.28)	84.10(4.03)	84.18(4.08)	84.12(4.04)	83.84(4.33)	83.70(4.18)	83.73(4.28)	83.88(4.41)	83.97(4.42)	84.01(4.43)	83.95(4.53)
	Acinetobacter_parvus_GTC_3704_#GCF_001485085.1	elk	85.35(4.69)	85.29(4.68)	85.17(4.42)	85.16(4.57)	85.03(4.35)	85.07(4.38)	85.05(4.40)	84.97(4.09)	85.03(4.30)	85.08(4.27)	85.13(4.43)	85.18(4.47)	85.19(4.53)	84.98(4.35)	85.07(4.31)	85.09(4.42)	84.79(4.29)	84.80(4.38)	85.20(4.85)	85.14(4.68)	85.31(4.67)	85.41(4.89)	84.94(4.32)	84.84(4.39)	84.72(4.05)	84.95(4.16)	84.95(4.22)	84.95(4.22)	84.94(4.22)	84.14(4.10)		99.78(2.40)	99.78(2.31)	98.68(3.21)	98.75(2.99)	98.68(2.86)	98.80(2.48)	97.16(3.41)	97.42(3.35)	96.89(3.30)	85.36(4.54)	85.42(4.54)	85.36(4.56)	86.62(5.68)	86.80(5.64)	86.99(5.76)	86.72(5.65)
	Acinetobacter_parvus_DSM_16617_-_CIP_108168_#GCF_000248155.1	dyx	85.29(4.71)	85.24(4.68)	85.22(4.50)	85.18(4.52)	84.94(4.34)	85.06(4.40)	85.05(4.38)	84.94(4.15)	85.00(4.33)	85.07(4.25)	84.99(4.38)	85.07(4.43)	85.20(4.56)	84.92(4.39)	85.08(4.33)	85.16(4.49)	84.82(4.36)	84.79(4.37)	85.21(4.80)	85.13(4.71)	85.17(4.65)	85.33(4.90)	84.86(4.23)	84.84(4.33)	84.73(4.15)	84.93(4.12)	84.93(4.22)	85.05(4.21)	84.95(4.18)	84.06(4.06)	99.78(2.40)		99.85(1.89)	98.78(3.12)	98.80(3.01)	98.73(2.67)	98.82(2.40)	97.21(3.38)	97.33(3.46)	96.95(3.22)	85.43(4.51)	85.31(4.53)	85.47(4.51)	86.81(5.68)	86.67(5.70)	87.01(5.78)	86.86(5.73)
	Acinetobacter_parvus_DSM_16617_-_CIP_108168_#GCA_000368025.1	aes	85.32(4.77)	85.29(4.67)	85.29(4.52)	85.21(4.63)	85.09(4.47)	85.14(4.50)	85.02(4.39)	85.01(4.27)	85.21(4.43)	85.18(4.41)	85.05(4.47)	85.15(4.47)	85.37(4.66)	84.98(4.39)	85.13(4.36)	85.08(4.47)	84.91(4.47)	84.80(4.38)	85.21(4.83)	85.15(4.67)	85.24(4.67)	85.37(4.83)	85.05(4.43)	84.91(4.43)	84.98(4.38)	84.98(4.13)	84.99(4.23)	85.07(4.31)	85.05(4.36)	84.19(4.10)	99.78(2.31)	99.85(1.89)		98.79(2.89)	98.82(2.90)	98.73(2.71)	98.84(2.39)	97.16(3.42)	97.49(3.31)	96.94(3.25)	85.34(4.56)	85.30(4.46)	85.32(4.49)	86.83(5.72)	86.84(5.71)	86.99(5.77)	86.91(5.75)
	Acinetobacter_sp._CIP_102529_#GCA_000368325.1	afh	85.68(5.10)	85.58(4.94)	85.31(4.58)	85.27(4.75)	85.23(4.61)	85.31(4.70)	85.03(4.50)	85.14(4.35)	85.08(4.44)	85.19(4.42)	85.17(4.52)	85.21(4.46)	85.48(4.82)	85.00(4.30)	85.16(4.51)	85.35(4.68)	85.29(4.76)	85.17(4.68)	85.49(5.04)	85.45(4.98)	85.39(4.88)	85.57(5.13)	85.20(4.67)	84.96(4.40)	84.93(4.27)	84.93(4.14)	84.86(4.23)	85.14(4.41)	85.09(4.42)	84.14(4.02)	98.68(3.21)	98.78(3.12)	98.79(2.89)		99.22(2.56)	99.25(1.91)	99.22(1.93)	97.39(3.18)	97.48(3.18)	96.90(3.34)	85.42(4.56)	85.35(4.43)	85.29(4.51)	86.65(5.58)	86.74(5.60)	86.98(5.79)	86.70(5.73)
	Acinetobacter_sp._CIP_102143_#GCA_000369865.1	aig	85.46(4.93)	85.40(4.76)	85.39(4.71)	85.17(4.68)	85.00(4.53)	85.20(4.52)	85.06(4.44)	84.95(4.18)	85.02(4.39)	85.12(4.36)	85.12(4.44)	85.17(4.48)	85.39(4.73)	84.96(4.36)	85.22(4.44)	85.32(4.71)	85.13(4.63)	84.99(4.57)	85.31(4.97)	85.32(4.90)	85.98(5.55)	85.50(5.03)	85.11(4.64)	84.78(4.39)	84.86(4.32)	84.95(4.18)	84.89(4.18)	85.06(4.34)	84.97(4.38)	84.30(4.27)	98.75(2.99)	98.80(3.01)	98.82(2.90)	99.22(2.56)		99.29(1.90)	99.36(1.80)	97.36(3.18)	97.39(3.55)	97.03(3.25)	85.41(4.55)	85.40(4.53)	85.41(4.57)	86.73(5.68)	86.65(5.66)	86.92(5.79)	86.67(5.68)
	Acinetobacter_sp._CIP_102159_#GCA_000368285.1	aff	85.38(4.85)	85.30(4.72)	85.42(4.64)	85.18(4.57)	85.06(4.47)	85.16(4.45)	84.98(4.44)	85.01(4.22)	85.12(4.42)	85.11(4.38)	85.15(4.39)	85.16(4.43)	85.40(4.80)	85.04(4.34)	85.22(4.47)	85.47(4.73)	85.09(4.56)	85.05(4.56)	85.47(5.08)	85.32(4.80)	85.84(5.37)	85.58(4.92)	85.11(4.58)	84.89(4.41)	84.89(4.18)	84.96(4.13)	84.96(4.21)	85.08(4.35)	85.04(4.34)	84.33(4.28)	98.68(2.86)	98.73(2.67)	98.73(2.71)	99.25(1.91)	99.29(1.90)		99.24(1.97)	97.43(3.04)	97.48(3.16)	97.05(3.17)	85.31(4.50)	85.46(4.55)	85.44(4.52)	86.73(5.65)	86.67(5.55)	86.89(5.78)	86.80(5.75)
	Acinetobacter_sp._CIP_102082_#GCA_000368365.1	afj	85.62(5.07)	85.51(5.02)	85.49(4.73)	85.17(4.55)	85.13(4.49)	85.17(4.48)	85.03(4.49)	85.04(4.34)	85.19(4.39)	85.18(4.36)	85.03(4.41)	85.15(4.47)	85.58(4.94)	85.02(4.38)	85.16(4.50)	85.73(5.23)	85.29(4.86)	85.27(4.86)	85.91(5.47)	85.46(5.10)	85.57(5.13)	85.30(4.79)	85.17(4.66)	84.97(4.38)	84.95(4.27)	84.94(4.13)	85.01(4.22)	85.08(4.36)	85.04(4.35)	84.29(4.28)	98.80(2.48)	98.82(2.40)	98.84(2.39)	99.22(1.93)	99.36(1.80)	99.24(1.97)		97.48(2.82)	97.58(2.89)	97.12(3.08)	85.34(4.56)	85.38(4.53)	85.47(4.52)	86.74(5.66)	86.73(5.58)	87.01(5.78)	86.78(5.71)
	Acinetobacter_sp._CIP_102129_#GCA_000368305.1	afg	85.02(4.59)	85.04(4.56)	85.12(4.42)	85.01(4.43)	84.86(4.27)	85.16(4.58)	85.06(4.39)	84.98(4.14)	84.95(4.14)	84.93(4.23)	85.02(4.41)	85.12(4.50)	85.01(4.44)	84.96(4.25)	85.19(4.51)	85.36(4.83)	84.98(4.47)	85.01(4.51)	85.30(4.91)	85.06(4.63)	84.97(4.43)	85.12(4.53)	84.81(4.22)	84.78(4.26)	84.65(4.11)	84.89(4.17)	84.92(4.23)	84.85(4.15)	84.91(4.22)	84.10(4.03)	97.16(3.41)	97.21(3.38)	97.16(3.42)	97.39(3.18)	97.36(3.18)	97.43(3.04)	97.48(2.82)		97.67(3.20)	97.15(2.90)	85.36(4.50)	85.32(4.49)	85.36(4.47)	86.58(5.69)	86.93(5.75)	87.01(5.94)	86.69(5.67)
	Acinetobacter_sp._CIP_102637_#GCA_000368425.1	afm	85.43(4.63)	85.16(4.48)	85.30(4.49)	85.22(4.57)	85.02(4.44)	85.24(4.45)	85.04(4.40)	84.98(4.17)	85.13(4.37)	85.05(4.37)	85.05(4.20)	85.08(4.28)	85.30(4.52)	85.03(4.23)	85.16(4.38)	85.28(4.51)	85.03(4.51)	84.96(4.46)	85.14(4.73)	85.08(4.61)	85.41(4.95)	85.65(5.22)	85.03(4.51)	84.87(4.37)	84.79(4.24)	84.90(4.08)	84.95(4.16)	85.06(4.28)	84.92(4.25)	84.18(4.08)	97.42(3.35)	97.33(3.46)	97.49(3.31)	97.48(3.18)	97.39(3.55)	97.48(3.16)	97.58(2.89)	97.67(3.20)		96.98(3.13)	85.36(4.51)	85.38(4.48)	85.37(4.49)	86.77(5.66)	86.75(5.69)	87.15(5.82)	86.76(5.72)
	Acinetobacter_parvus_NIPH_1103_#GCA_000368005.1	aer	85.13(4.47)	85.11(4.40)	85.19(4.47)	85.23(4.64)	85.03(4.32)	85.18(4.52)	84.94(4.36)	85.03(4.16)	84.97(4.22)	84.98(4.18)	84.96(4.31)	85.14(4.38)	85.39(4.58)	85.00(4.30)	84.99(4.35)	85.11(4.48)	85.04(4.51)	84.87(4.47)	85.07(4.52)	85.09(4.50)	85.15(4.54)	85.38(4.78)	84.82(4.23)	84.91(4.34)	84.78(4.14)	84.84(4.09)	84.94(4.15)	84.97(4.23)	84.97(4.25)	84.12(4.04)	96.89(3.30)	96.95(3.22)	96.94(3.25)	96.90(3.34)	97.03(3.25)	97.05(3.17)	97.12(3.08)	97.15(2.90)	96.98(3.13)		85.35(4.54)	85.45(4.54)	85.39(4.55)	86.79(5.79)	86.73(5.75)	87.11(5.89)	86.82(5.76)
	Acinetobacter_tjernbergiae_DSM_14971_-_CIP_107465_#GCA_000488175.1	ajh	86.17(4.87)	86.00(4.72)	85.98(4.65)	85.86(4.64)	86.05(4.78)	86.17(4.96)	85.68(4.43)	85.52(4.14)	85.80(4.32)	85.95(4.50)	85.34(4.23)	85.39(4.29)	85.47(4.35)	85.35(4.26)	85.63(4.57)	85.47(4.38)	85.58(4.60)	85.54(4.57)	85.53(4.49)	85.51(4.52)	85.64(4.50)	85.54(4.44)	85.58(4.47)	84.71(4.37)	84.65(4.33)	85.15(4.26)	85.23(4.50)	85.02(4.18)	85.12(4.19)	83.84(4.33)	85.36(4.54)	85.43(4.51)	85.34(4.56)	85.42(4.56)	85.41(4.55)	85.31(4.50)	85.34(4.56)	85.36(4.50)	85.36(4.51)	85.35(4.54)		99.99(0.46)	99.99(0.44)	88.68(4.35)	88.69(4.31)	88.73(4.26)	88.72(4.28)
	Acinetobacter_tjernbergiae_DSM_14971_#GCF_000759995.1	eff	86.10(4.82)	86.01(4.73)	85.91(4.65)	85.84(4.66)	86.09(4.75)	86.16(4.96)	85.70(4.41)	85.57(4.15)	85.78(4.31)	86.01(4.48)	85.47(4.28)	85.42(4.30)	85.43(4.31)	85.38(4.25)	85.66(4.57)	85.40(4.31)	85.56(4.59)	85.58(4.61)	85.50(4.47)	85.45(4.50)	85.68(4.53)	85.60(4.43)	85.59(4.44)	84.62(4.35)	84.61(4.30)	85.17(4.25)	85.20(4.49)	85.01(4.20)	85.11(4.17)	83.70(4.18)	85.42(4.54)	85.31(4.53)	85.30(4.46)	85.35(4.43)	85.40(4.53)	85.46(4.55)	85.38(4.53)	85.32(4.49)	85.38(4.48)	85.45(4.54)	99.99(0.46)		99.32(4.28)	88.61(4.54)	88.52(4.57)	88.70(4.22)	88.57(4.52)
	Acinetobacter_tjernbergiae_DSM_14971_-_CIP_107465_#GCF_000374425.1	ece	86.16(4.85)	86.13(4.72)	85.97(4.66)	85.80(4.64)	86.04(4.75)	86.20(4.98)	85.72(4.45)	85.55(4.16)	85.79(4.33)	85.97(4.46)	85.33(4.29)	85.42(4.25)	85.46(4.35)	85.39(4.26)	85.70(4.59)	85.54(4.38)	85.53(4.60)	85.55(4.59)	85.48(4.50)	85.52(4.54)	85.68(4.53)	85.56(4.44)	85.61(4.46)	84.69(4.35)	84.70(4.35)	85.14(4.21)	85.23(4.47)	85.02(4.20)	85.06(4.20)	83.73(4.28)	85.36(4.56)	85.47(4.51)	85.32(4.49)	85.29(4.51)	85.41(4.57)	85.44(4.52)	85.47(4.52)	85.36(4.47)	85.37(4.49)	85.39(4.55)	99.99(0.44)	99.32(4.28)		88.68(4.48)	88.47(4.60)	88.64(4.26)	88.67(4.47)
	Acinetobacter_sp._AG1_#GCA_001005525.1	bmk	86.84(5.29)	86.72(5.21)	86.40(4.94)	86.51(4.93)	86.71(5.35)	86.15(4.66)	86.21(4.99)	86.06(4.64)	85.95(4.60)	86.19(4.76)	86.35(4.96)	86.39(5.04)	86.40(5.06)	86.29(5.06)	86.43(4.93)	86.21(4.71)	86.36(5.34)	86.27(5.33)	86.14(5.10)	86.16(5.11)	86.55(5.38)	86.44(5.23)	86.21(5.13)	84.89(4.45)	84.97(4.59)	85.48(4.63)	85.79(5.17)	85.51(4.65)	85.53(4.64)	83.88(4.41)	86.62(5.68)	86.81(5.68)	86.83(5.72)	86.65(5.58)	86.73(5.68)	86.73(5.65)	86.74(5.66)	86.58(5.69)	86.77(5.66)	86.79(5.79)	88.68(4.35)	88.61(4.54)	88.68(4.48)		97.37(2.77)	97.36(2.54)	97.45(2.54)
	Acinetobacter_parvus_CM11_#GCF_000962795.1	ekc	86.49(4.91)	86.36(4.87)	86.35(4.84)	86.22(4.80)	86.40(4.97)	86.30(4.88)	85.96(4.61)	85.89(4.58)	85.99(4.61)	86.07(4.63)	86.49(5.15)	86.48(5.13)	86.33(5.07)	86.39(5.02)	86.32(4.90)	86.35(4.94)	86.09(5.06)	85.98(4.98)	85.81(4.66)	85.78(4.64)	86.24(5.05)	86.25(4.99)	85.87(4.74)	85.06(4.67)	84.99(4.62)	85.37(4.57)	85.48(4.52)	85.46(4.52)	85.54(4.54)	83.97(4.42)	86.80(5.64)	86.67(5.70)	86.84(5.71)	86.74(5.60)	86.65(5.66)	86.67(5.55)	86.73(5.58)	86.93(5.75)	86.75(5.69)	86.73(5.75)	88.69(4.31)	88.52(4.57)	88.47(4.60)	97.37(2.77)		97.32(2.65)	97.40(2.78)
	Acinetobacter_sp._NIPH_236_#GCA_000367965.1	aep	86.45(5.03)	86.28(4.87)	86.34(4.90)	86.38(4.90)	86.37(4.90)	86.38(4.83)	86.04(4.78)	86.01(4.69)	85.90(4.62)	86.21(4.80)	86.12(4.95)	86.29(5.01)	86.23(5.00)	86.22(4.95)	86.37(4.96)	86.36(5.04)	85.89(5.00)	85.89(5.00)	85.76(4.90)	85.78(4.86)	85.92(4.84)	85.89(4.91)	85.76(4.75)	84.90(4.67)	84.90(4.68)	85.20(4.50)	85.40(4.54)	85.42(4.63)	85.53(4.66)	84.01(4.43)	86.99(5.76)	87.01(5.78)	86.99(5.77)	86.98(5.79)	86.92(5.79)	86.89(5.78)	87.01(5.78)	87.01(5.94)	87.15(5.82)	87.11(5.89)	88.73(4.26)	88.70(4.22)	88.64(4.26)	97.36(2.54)	97.32(2.65)		97.48(2.42)
	Acinetobacter_sp._ANC_3862_#GCA_000369565.1	ahr	86.46(4.94)	86.19(4.85)	86.45(4.96)	86.39(4.91)	86.55(4.93)	86.17(4.75)	85.89(4.62)	86.14(4.62)	85.97(4.60)	86.29(4.83)	86.26(4.93)	86.24(4.99)	86.38(5.05)	86.36(5.07)	86.33(4.94)	86.13(4.70)	86.11(4.94)	85.96(4.81)	85.87(4.73)	85.93(4.73)	86.25(4.99)	86.21(4.98)	85.98(4.89)	85.08(4.66)	85.08(4.65)	85.38(4.54)	85.43(4.62)	85.51(4.68)	85.41(4.58)	83.95(4.53)	86.72(5.65)	86.86(5.73)	86.91(5.75)	86.70(5.73)	86.67(5.68)	86.80(5.75)	86.78(5.71)	86.69(5.67)	86.76(5.72)	86.82(5.76)	88.72(4.28)	88.57(4.52)	88.67(4.47)	97.45(2.54)	97.40(2.78)	97.48(2.42)
	Acinetobacter_sp._WCHA45_#GCA_002165255.2	dec	86.45(4.89)	86.26(4.76)	86.29(4.78)	86.30(4.78)	86.25(4.70)	86.47(4.93)	86.10(4.75)	85.77(4.36)	85.91(4.55)	85.90(4.44)	85.74(4.44)	85.81(4.44)	86.16(4.78)	85.75(4.44)	85.95(4.62)	86.29(4.90)	85.88(4.82)	85.75(4.80)	86.20(5.13)	86.25(5.14)	86.31(5.19)	86.21(5.00)	85.66(4.63)	85.19(4.80)	85.17(4.69)	85.37(4.38)	85.31(4.36)	85.43(4.56)	85.60(4.52)	84.09(4.46)	87.29(5.66)	87.28(5.73)	87.44(5.80)	87.48(5.83)	87.35(5.73)	87.30(5.76)	87.48(5.84)	87.27(5.72)	87.19(5.69)	87.30(5.82)	88.19(4.08)	88.12(4.08)	88.24(4.09)	95.30(3.49)	95.19(3.57)	95.33(3.53)	95.27(3.55)
	Acinetobacter_sp._NIPH_284_#GCA_000369425.1	ahk	86.35(4.79)	86.21(4.67)	86.34(4.75)	86.54(4.91)	86.14(4.55)	86.09(4.58)	85.90(4.46)	85.67(4.26)	85.87(4.41)	85.89(4.40)	86.15(4.85)	86.17(4.90)	86.02(4.66)	85.82(4.45)	85.98(4.52)	86.15(4.57)	85.76(4.56)	85.72(4.49)	86.10(4.94)	86.07(4.94)	86.19(4.94)	86.23(4.99)	85.74(4.51)	85.06(4.67)	85.00(4.51)	85.39(4.37)	85.54(4.48)	85.50(4.47)	85.48(4.48)	84.12(4.44)	87.51(5.77)	87.48(5.77)	87.53(5.88)	87.63(5.67)	87.46(5.86)	87.47(5.65)	87.58(5.69)	87.42(5.59)	87.48(5.61)	87.51(5.68)	88.23(4.19)	88.27(4.20)	88.28(4.20)	95.19(3.59)	95.22(3.70)	95.16(3.71)	95.17(3.67)
	Acinetobacter_sp._WCHA39_#GCF_002165385.1	epz	86.55(4.88)	86.45(4.91)	86.22(4.65)	86.47(4.76)	86.39(4.87)	86.22(4.57)	86.11(4.59)	85.78(4.28)	85.87(4.35)	85.93(4.35)	85.99(4.42)	85.98(4.42)	85.88(4.53)	85.80(4.50)	85.84(4.54)	86.11(4.70)	85.82(4.64)	85.73(4.64)	86.12(4.93)	86.08(4.95)	86.32(5.17)	86.46(5.25)	85.67(4.52)	85.07(4.65)	84.93(4.47)	85.40(4.37)	85.46(4.50)	85.32(4.43)	85.36(4.38)	83.99(4.43)	87.59(5.97)	87.60(5.91)	87.50(5.89)	87.40(5.78)	87.42(5.91)	87.30(5.74)	87.44(5.84)	87.21(5.60)	87.24(5.68)	87.63(5.86)	88.38(4.20)	88.22(4.45)	88.30(4.45)	95.29(3.44)	95.30(3.57)	95.38(3.47)	95.04(3.95)
	Acinetobacter_sp._WCHA29_#GCF_002165335.1	epw	86.40(4.88)	86.35(4.77)	86.39(4.83)	86.32(4.97)	86.19(4.68)	86.08(4.53)	85.96(4.64)	85.70(4.23)	85.91(4.39)	85.89(4.36)	85.90(4.70)	85.97(4.71)	86.04(4.73)	85.76(4.47)	85.91(4.50)	86.05(4.54)	85.79(4.73)	85.80(4.72)	86.06(4.96)	86.15(5.06)	86.45(5.26)	86.37(5.25)	85.82(4.70)	85.18(4.70)	84.98(4.52)	85.38(4.36)	85.65(4.71)	85.21(4.37)	85.39(4.43)	84.06(4.46)	87.41(5.83)	87.32(5.84)	87.34(5.86)	87.14(5.65)	87.17(5.77)	87.16(5.62)	87.12(5.70)	87.01(5.60)	87.18(5.64)	87.36(5.78)	88.34(4.22)	88.35(4.22)	88.40(4.21)	95.39(3.31)	95.27(3.44)	95.15(3.68)	95.24(3.55)
	Acinetobacter_sp._CIP-A165_CIP_A165_#GCA_000367985.1	aeq	84.80(4.87)	84.74(4.81)	84.39(4.35)	84.50(4.32)	84.32(4.35)	84.55(4.31)	84.48(4.18)	84.42(4.22)	84.45(4.29)	84.50(4.19)	84.23(4.17)	84.32(4.23)	84.27(4.23)	84.26(4.21)	84.33(4.27)	84.34(4.17)	84.27(4.43)	84.15(4.33)	84.18(4.27)	84.15(4.27)	84.44(4.50)	84.43(4.46)	84.21(4.35)	83.84(4.19)	84.05(4.37)	84.12(4.25)	84.15(4.28)	84.24(4.30)	84.25(4.37)	83.08(4.28)	84.36(4.44)	84.38(4.47)	84.54(4.58)	84.43(4.56)	84.46(4.55)	84.48(4.58)	84.44(4.56)	84.27(4.36)	84.25(4.34)	84.29(4.41)	84.74(4.03)	84.63(4.08)	84.65(4.05)	84.36(4.22)	84.31(4.28)	84.50(4.49)	84.42(4.21)
	Acinetobacter_sp._NIPH_298_#GCA_000369505.1	aho	84.45(4.42)	84.28(4.27)	84.30(4.30)	84.43(4.36)	84.37(4.47)	84.42(4.31)	84.40(4.27)	84.46(4.31)	84.45(4.34)	84.43(4.27)	84.20(4.17)	84.25(4.15)	84.23(4.24)	84.18(4.14)	84.19(4.25)	84.23(4.21)	84.25(4.52)	84.14(4.41)	84.08(4.30)	84.00(4.26)	84.17(4.35)	84.12(4.36)	84.31(4.46)	83.89(4.38)	84.02(4.44)	84.12(4.29)	84.19(4.39)	84.25(4.40)	84.24(4.36)	83.02(4.36)	84.14(4.25)	84.26(4.27)	84.24(4.34)	84.36(4.42)	84.22(4.35)	84.42(4.45)	84.31(4.45)	84.01(4.12)	84.29(4.25)	84.08(4.17)	84.76(4.25)	84.69(4.20)	84.64(4.22)	84.36(4.38)	84.41(4.33)	84.32(4.35)	84.48(4.55)
	Acinetobacter_beijerinckii_CIP_110307_#GCA_000369005.1	agp	85.57(4.86)	85.49(4.78)	85.50(4.70)	85.39(4.65)	85.63(4.83)	85.58(4.92)	85.59(4.89)	85.35(4.70)	85.56(4.73)	85.73(4.68)	85.29(4.73)	85.32(4.73)	85.50(4.90)	85.11(4.51)	85.34(4.73)	85.58(5.10)	85.09(4.69)	84.90(4.54)	85.17(4.78)	84.88(4.46)	85.32(4.87)	85.18(4.72)	85.03(4.56)	84.57(4.61)	84.62(4.63)	84.89(4.43)	84.87(4.53)	85.03(4.62)	84.91(4.63)	83.60(4.71)	84.94(4.74)	84.95(4.78)	85.05(4.87)	85.00(4.90)	85.04(4.94)	85.04(4.97)	85.59(5.53)	85.14(5.02)	85.00(4.83)	85.00(4.82)	85.84(4.46)	85.73(4.44)	85.90(4.46)	86.12(4.80)	86.10(4.94)	86.00(4.87)	86.14(4.81)
	Acinetobacter_beijerinckii_GTC_14628_#GCF_000931715.1	ejj	85.57(4.81)	85.50(4.73)	85.51(4.65)	85.35(4.61)	85.46(4.73)	85.53(4.73)	85.63(4.87)	85.36(4.66)	85.47(4.62)	85.56(4.62)	85.28(4.72)	85.20(4.68)	85.47(4.78)	85.11(4.51)	85.22(4.66)	85.55(5.04)	84.94(4.61)	84.96(4.57)	85.09(4.78)	84.97(4.45)	85.29(4.81)	85.09(4.66)	84.92(4.48)	84.47(4.53)	84.51(4.52)	84.90(4.47)	84.81(4.51)	84.94(4.47)	84.75(4.43)	83.58(4.68)	84.86(4.71)	84.99(4.76)	84.87(4.73)	84.94(4.70)	84.93(4.94)	84.99(4.86)	85.49(5.45)	85.10(4.98)	84.88(4.70)	85.05(4.77)	85.67(4.44)	85.73(4.41)	85.82(4.44)	85.99(4.81)	86.13(4.93)	85.95(4.81)	86.03(4.76)
	Acinetobacter_beijerinckii_ANC_3835_#GCA_000368985.1	ago	85.78(4.89)	85.53(4.77)	85.49(4.75)	85.53(4.70)	85.66(4.88)	85.50(4.72)	85.57(4.74)	85.48(4.76)	85.62(4.80)	85.82(4.76)	85.22(4.57)	85.22(4.60)	85.32(4.57)	85.17(4.51)	85.30(4.63)	85.13(4.51)	85.14(4.72)	85.04(4.66)	84.99(4.54)	84.98(4.55)	85.15(4.70)	85.16(4.65)	85.24(4.80)	84.49(4.57)	84.53(4.69)	84.91(4.45)	85.12(4.68)	85.11(4.65)	85.04(4.70)	83.46(4.48)	84.98(4.76)	84.86(4.70)	85.01(4.87)	84.99(4.84)	84.96(4.85)	84.81(4.82)	84.98(4.87)	84.81(4.76)	84.97(4.77)	84.92(4.74)	86.15(4.73)	86.14(4.70)	86.25(4.72)	86.17(4.85)	86.09(4.80)	86.06(4.73)	86.22(4.92)
[truncated: 9 more columns]
